# Supplementary material for: Transcriptome and metabolome analysis reveals mechanism of light intensity modulating iridoid biosynthesis in Gentiana macrophylla Pall
Source: BMC Plant Biol. 2024 Jun 11;24:526. doi: 10.1186/s12870-024-05217-y (PMC11165902; doi:10.1186/s12870-024-05217-y)
Supplement: Supplementary file 1 — Supplementary Material 1 [file 12870_2024_5217_MOESM1_ESM.xlsx]

## Sheet: Sheet1
Name of DEGs	Gene ID	F(5’-3’)	R(5’-3’)
Gm 7-DLH	Gma03G024470	TTGTTGAGCCGATACCCTGAATGG	CTTATGCCGTCGTAGTCTGGTTGG
Gm IO	Gma01G061060	CATGTTCGATCTCGGTGACCTTCC	GAGCCCAACTGGAGCCAAATGAG
Gm GES	Gma03G038990	ATGTCACAACCAATCGCCACTCC	GTTCTTTCCACCAACTCCCTCCTC
Gm IS	Gma05G007860	CGAACGGGACGGTGGTAGAAAC	CTGCTGCCTACGATGCCTGTG
Gm 8-HGO6	Gma0G029030	ATATCGGGGCTCCTCTTCTCTGTG	ACCACCTAGACCAACAACACCAAC
Gm 8-HGO3	Gma04G035570	AACTTGGTGCTGACTCGTTCTTGG	GGATGAACCGCTGAGACTGTATCG
Gm DXS	Gma04G035520	ACCCATTGCGGAGCGTTTGATG	AGCTGTAGCCACCATGTGCATTAG
Gm GGPPS	Gma0G005220	AAAGGCGGATTCAGTGAACAAAGC	GCATTGGACGGACCCTTTTACCC
Gm SLS	Gma10G016870	GGGAACAAGAGAAACGTCGGGATG	TGCCATTCAGGGTGTTTGCTAAGG
Gm DXR	Gma04G025930	GCGGTTGTAGAGCCTGGTCATAAG	CGGGTTCTCTGCAACGATGTCC
Gm HDS	Gma01G044130	GTTGCTCTGCGTGTTGCTGAATG	ACCTGCTCGATATGCTCAAGTTCC
Gm CMS	Gma03G000590	GCAGGCAGTTGATCTCAGCAGTG	TGGAACACCAAGAACAGCAGCTC
Gm HMGS	Gma0G027510	GCCGACGACGCTAATACCGAAG	GTTGTCCCGCCAGAGTGCTATG
Gm MCS	Gma03G033050	GCTGACCCTACGGCTGTTAATCTG	CAACGGTATGTGCTGCAATGCTTC
Gm PMK	Gma05G001370	CCGACAGTTGGTTATGGGCATGG	ACTGGAGGACACGGGCTGAAG
Gm HDR	Gma03G008420	AGAGGCTGGAGGACATGGAAGTG	CCCGAAAGCAGGCAAGACCAC
Gm HMGR	Gma13G010650	CACAGCACCACCACCACCAAC	TCCCACGCCAACGGATGAGTAG
Gm MK	Gma10G017970	CAGGGCTTGCTTCTGTGTATGGG	ACAGGTTGGCAATAGCGTCAAGAC
Gm G10H	Gma07G008720	ACATCGCCAGTCTCCCGTACC	GTAGCCACACACCTCCACTTCTTG
Gm IDI	Gma12G020690	TCCTCTCTCACTCTCCGACCTCTC	GTCTTCAACGACAACACCCATTGC
Gm 7-DLGT	Gma12G022730	CCCAAATCCCCACGTTCTCA	AAGACGGGCATGGATGTTGT
Gm 7-DLNGT	Gma02G011220	GCAAGCATTTGGGGATTGGG	TGCTTCTTGGGCCAACTTCT
Gm MYB5	Gma05G027280	GCCTGGTAGAACAGACAACGA	TCACGGAGTCAGTAGCCACA
Gm bHLH20	Gma09G007240	CCGACGACACCGAGGAAAAG	ATCTTCTTGAGGCCGGGAAC
