# Supplementary material for: Transcriptome and metabolome analysis reveals mechanism of light intensity modulating iridoid biosynthesis in Gentiana macrophylla Pall
Source: BMC Plant Biol. 2024 Jun 11;24:526. doi: 10.1186/s12870-024-05217-y (PMC11165902; doi:10.1186/s12870-024-05217-y)
Supplement: Supplementary file 2 — Supplementary Material 2 [file 12870_2024_5217_MOESM2_ESM.xlsx]

## Sheet: Sheet3
Final Class	Name	KEGG ID
Alcohols	Shikimic acid	C00493
	Quinic acid	C00296
Amino acids	L-Glutamic acid	C00025
	L-Leucine	C00123
	L-Tyrosine	C00082
	D-Glutamic acid	C00217
	L-Histidine	C00135
	Asparagine	C00152
	L-Phenylalanine	C00079
	L-Aspartic acid	C00049
	2-Furoic acid	C01546
Carbohydrates	Maltotriose	C01835
	D-Raffinose	C00492
	Sucrose	C00089
Fatty acyls[FA]	Mevalonic acid	C00418
Flavonoids	Luteolin	C01514
	Naringenin	C00509
	Apigenin	C01477
	Isosakuranin	C05334
	Prunetin	C10521
	Quercetin	C00389
	Trifolirhizin	C10538
	4',7-Dihydroxyflavanone	C09762
	Resveratrol	C03582
	Genistein	C06563
	Glycitin	C16195
Hormones and transmitters	Zeatin-7-N-glucoside	C16443
Nucleic acids	NADPH	C00005
	5'-S-Methyl-5'-thioadenosine	C00170
Organic oxygen compounds	4-Methylcatechol	C06730
	1,4-Dihydroxy-2-naphthoic acid	C03657
Phenylpropanoic acids	Hydrocinnamic acid	C05629
Phenylpropanoids	Ferulaldehyde	C02666
	2-Hydroxycinnamic acid	C01772
Polyketides[PK]	Pterostilbene	C10287
Purines and derivatives	trans-Zeatin	C00371
Terpenoids	Crocin	C08589
	Perillic acid	C11924
	Picrotoxinin	C09529
	Farnesyl pyrophosphate	C00448
	Camphene	C06076
