# Supplementary material for: Transcriptome and metabolome analysis reveals mechanism of light intensity modulating iridoid biosynthesis in Gentiana macrophylla Pall
Source: BMC Plant Biol. 2024 Jun 11;24:526. doi: 10.1186/s12870-024-05217-y (PMC11165902; doi:10.1186/s12870-024-05217-y)
Supplement: Supplementary file 3 — Supplementary Material 3 [file 12870_2024_5217_MOESM3_ESM.xlsx]

## Sheet: Sheet1
Samples	N (%)	GC Content (%)	Total mapping genome ratio	≥Q30	Clean data (Gb)	Clean reads	Clean read ratio
WL-1	0.01	43.42	95.77	93.22	2.73	21573296	99.93
WL-2	0.01	43.28	96.08	91.75	2.73	21565265	99.89
WL-3	0.01	43.29	95.87	93.28	2.73	21567174	99.9
WLL-1	0.01	43	95.35	93	2.73	21572428	99.93
WLL-2	0.01	43.07	95.44	93.36	2.71	21462504	99.92
WLL-3	0.01	42.97	95.93	92.78	2.73	21570543	99.92
WHL-1	0.01	43.42	95.62	92.94	2.5	19817284	99.92
WHL-2	0.01	43.34	95.76	92.87	2.73	21566490	99.9
WHL-3	0.01	43.27	95.39	93.39	2.73	21570639	99.92
