# Supplementary material for: Transcriptome and metabolome analysis reveals mechanism of light intensity modulating iridoid biosynthesis in Gentiana macrophylla Pall
Source: BMC Plant Biol. 2024 Jun 11;24:526. doi: 10.1186/s12870-024-05217-y (PMC11165902; doi:10.1186/s12870-024-05217-y)
Supplement: Supplementary file 4 — Supplementary Material 4 [file 12870_2024_5217_MOESM4_ESM.xlsx]

## Sheet: Sheet1
Pathway	Name of DEGs	Abbreviation	Gene IDs	EC
MVA	3-hydroxy-3-methyl glutaryl coenzyme A synthase	HMGS	Gma0G027510	EC: 2. 3. 3. 10
	3-hydroxy-3-methyl glutaryl coenzyme A reductase	HMGR	Gma13G010570	EC: 1. 1. 1. 34
			Gma13G010650
	mevalonate kinase	MK	Gma10G017970	EC: 2. 7. 1. 36
	phosphomevalonate kinase	PMK	Gma05G001370	EC: 2. 7. 4. 2
Diterpenoids	Geranylgeranyl diphosphate synthase	GGPPS	Gma02G037170	EC: 2. 5. 1. 29
			Gma03G024170
			Gma03G035470
			Gma04G025460
			Gma08G028650
			Gma0G005220
MEP	1-deoxy-D-xylulose-5-phosphate synthase	DXS	Gma04G035520	EC:2.2.1.7
			Gma04G035910
			Gma11G028440
	1-deoxy-D-xylulose-5-phosphate reductoisomerase	DXR	Gma04G025930	EC:1.1.1.267
	2-C-methyl-D-erythritol 4-phosphate cytidylyltransferase	CMS	Gma03G000590	EC:2.7.7.60
			Gma0G006090
			Gma13G000810
	4-diphosphocytidyl-2-C-methyl-D-erythritol kinase	CMK	Gma10G004980	EC:2. 7. 1. 148
	2-C-methyl-D-erythritol 2,4-cyclodiphosphate synthase [EC:4.6.1.12]	MCS	Gma03G033050	EC:4.6.1.12
	4-hydroxy-3-methylbut-2-en-1-yl diphosphate reductase	HDS	Gma01G044360	EC: 1.17.7.4
			Gma01G044130
	4-diphosphocytidyl-2-C-methyl-D-erythritol kinase	HDR	Gma03G008260	EC:1.17.7.1 / 1.17.7.3
			Gma03G008420
	isopentenyl-diphosphate Delta-isomerase	IDI	Gma12G020690	EC: 5. 3. 3. 2
Iridoid	Geranyl diphosphate synthase	GPPS	Gma08G020730	EC: 2.5.1.1
	geranyl diphosphate diphosphatase	GES	Gma03G038990	EC: 3. 1. 7. 11
	geraniol 8-hydroxylase	G10H	Gma03G049950	EC: 1. 14. 14. 83
			Gma04G019360
			Gma07G008720
	8-hydroxygeraniol dehydrogenase	8-HGO	Gma03G003580	EC: 1.1.1.324
			Gma03G003620
			Gma04G035570
			Gma04G035860
			Gma04G035870
			Gma0G029030
			Gma13G012120
	(S)-8-oxocitronellyl enol synthase	IS	Gma05G007860	EC:1.3.1.122
			Gma07G028130
			Gma01G026250
	nepetalactol monooxygenase	IO	Gma01G061060	EC:1.14.14.161
			Gma01G061940
			Gma13G007500
	7-deoxyloganetic acid glucosyltransferase	7-DLGT	Gma12G022730	EC: 2. 4. 1. 323
	7-deoxyloganetin glucosyltransferase	7-DLNGT	Gma01G023250	EC: 2. 4. 1. 324
			Gma02G011220
			Gma01G000060
			Gma01G023390
			Gma01G048580
			Gma10G030720
	7-deoxyloganate 7-hydroxylase	7-DLH	Gma05G005050	EC: 1. 14. 14. 85
			Gma05G025170
			Gma05G025450
			Gma03G024470
	secologanin synthase	SLS	Gma04G022880	EC: 1. 14. 19. 62
			Gma05G025160
			Gma09G002930
			Gma0G006650
			Gma10G016870
