# Supplementary material for: Transcriptome and metabolome analysis reveals mechanism of light intensity modulating iridoid biosynthesis in Gentiana macrophylla Pall
Source: BMC Plant Biol. 2024 Jun 11;24:526. doi: 10.1186/s12870-024-05217-y (PMC11165902; doi:10.1186/s12870-024-05217-y)
Supplement: Supplementary file 9 — Supplementary Material 9 [file 12870_2024_5217_MOESM9_ESM.xlsx]

## Sheet: Sheet1
Pathway	Gene ID	EC/Kegg Orthology
carotenoid biosynthesis pathway	Gma02G033910	EC:1.14.15.21
	Gma02G034040	EC:1.14.15.21
	Gma02G043910	EC:2.5.1.32
	Gma03G012890	EC:1.3.5.5
	Gma03G013040	EC:1.3.5.5
	Gma03G022500	EC:5.2.1.13
	Gma03G049560	EC:1.14.15.21
	Gma04G033690	EC:5.5.1.19
	Gma05G018040	EC:1.14.14.158
	Gma05G018090	EC:1.14.14.158
	Gma05G029440	EC:1.3.5.5
	Gma07G015900	EC:1.13.11.51
	Gma07G020810	EC:5.2.1.14
	Gma07G020920	EC:5.2.1.14
	Gma07G032600	EC:1.1.1.288
	Gma09G005780	EC:1.3.5.6
	Gma09G008980	EC:5.2.1.13
	Gma09G009170	EC:5.2.1.13
	Gma0G000910	EC:2.4.1.263
	Gma0G011200	EC:1.14.15.21
	Gma12G012760	K15747
	Gma12G017520	EC:5.5.1.18
	Gma12G020870	EC:1.23.5.1
	Gma13G007710	EC:2.4.1.263
biosynthesis of ABA	Gma01G058930	EC:1.1.1.295
	Gma03G009290	EC:1.14.14.137
	Gma06G013400	EC:1.1.1.288
	Gma07G015760	EC:1.14.14.137
	Gma07G015790	EC:1.14.14.137
	Gma08G011660	EC:2.4.1.25
	Gma09G003440	EC:1.1.1.295
	Gma09G003700	EC:1.1.1.295
