# Supplementary material for: Transcriptome and metabolome analysis reveals mechanism of light intensity modulating iridoid biosynthesis in Gentiana macrophylla Pall
Source: BMC Plant Biol. 2024 Jun 11;24:526. doi: 10.1186/s12870-024-05217-y (PMC11165902; doi:10.1186/s12870-024-05217-y)
Supplement: Supplementary file 10 — Supplementary Material 10 [file 12870_2024_5217_MOESM10_ESM.xlsx]

## Sheet: Sheet1
Gene ID	Kegg Orthology
Gma01G044280	K01885
Gma01G053760	K22048
Gma01G054430	K22048
Gma02G008680	K01599
Gma03G003350	K13033
Gma03G006530	K01845
Gma03G033770	K22013
Gma04G026880	K01749
Gma04G032360	K13071
Gma05G006410	K13071
Gma05G019860	K04040
Gma05G019890	K04040
Gma05G021790	K10960
Gma05G021980	K10960
Gma05G031960	K03428
Gma05G033430	K08100
Gma06G009870	K03403
Gma06G012310	K01845
Gma06G012470	K04035
Gma06G032170	K19073
Gma07G004620	K00231
Gma07G004660	K00231
Gma07G032310	K13606
Gma07G036120	K22013
Gma07G036660	K22013
Gma08G003190	K13545
Gma08G016960	K01772
Gma08G017080	K01772
Gma08G035190	K13544
Gma09G008250	K02492
Gma09G021160	K03404
Gma09G021280	K03404
Gma09G030510	K22048
Gma09G034120	K10960
Gma0G015520	K01845
Gma10G024150	K22048
Gma11G001760	K01599
Gma11G008370	K02492
Gma12G011450	K03403
Gma12G023120	K00228
Gma12G030630	K00228
Gma13G014620	K03405
Gma13G014720	K03405
