# Supplementary material for: Transcriptome and metabolome analysis reveals mechanism of light intensity modulating iridoid biosynthesis in Gentiana macrophylla Pall
Source: BMC Plant Biol. 2024 Jun 11;24:526. doi: 10.1186/s12870-024-05217-y (PMC11165902; doi:10.1186/s12870-024-05217-y)
Supplement: Supplementary file 13 — Supplementary Material 13 [file 12870_2024_5217_MOESM13_ESM.xlsx]

## Sheet: Sheet1
Gene ID	Kegg Orthology
Gma01G003600	K00615
Gma01G007160	K00611
Gma01G023570	K01626
Gma01G037870	K14272
Gma01G038520	K00134
Gma01G059910	K01623
Gma01G060620	K00927
Gma01G062440	K00927
Gma01G062450	K00927
Gma02G022050	K00826
Gma03G002330	K01657
Gma03G017070	K22804
Gma03G017250	K07893
Gma03G018270	K01209
Gma03G025120	K01623
Gma03G032360	K00600
Gma03G035150	K14677
Gma03G037410	K14455
Gma03G037520	K00053
Gma04G004730	K17541
Gma04G026340	K01609
Gma04G031990	K01807
Gma05G000790	K06001
Gma05G003260	K00811
Gma05G021350	K00927
Gma05G021390	K00927
Gma05G023860	K01696
Gma05G024210	K01696
Gma05G030710	K00759
Gma05G031580	K00789
Gma05G035690	K00766
Gma06G011480	K14677
Gma06G018100	K01652
Gma06G018340	K00873
Gma06G020060	K00549
Gma06G029960	K00873
Gma07G009620	K01915
Gma07G017490	K10206
Gma07G025540	K14152
Gma07G028060	K01953
Gma08G000330	K01609
Gma08G008670	K09571
Gma08G013560	K00921
Gma08G027150	K00640
Gma08G027280	K00640
Gma08G030600	K00850
Gma09G000610	K01476
Gma09G000630	K00800
Gma09G012580	K01623
Gma09G013080	K01623
Gma09G019320	K01940
Gma09G019360	K01807
Gma09G033730	K00013
Gma09G034360	K01915
Gma09G035650	K01783
Gma09G035810	K01783
Gma0G016030	K15363
Gma0G038120	K15227
Gma10G001580	K00615
Gma10G002840	K13034
Gma10G013880	K00873
Gma10G014380	K14288
Gma10G014550	K14288
Gma10G016820	K00789
Gma10G022760	K00850
Gma10G025390	K01696
Gma10G029010	K11593
Gma10G035420	K15363
Gma11G012640	K01262
Gma11G019200	K00134
Gma11G026690	K10206
Gma11G028620	K01915
Gma11G031830	K01915
Gma12G005770	K01803
Gma12G008040	K01620
Gma12G015770	K00600
Gma12G031660	K00873
Gma13G022780	K13832
