# Supplementary material for: Transcriptome and metabolome analysis reveals mechanism of light intensity modulating iridoid biosynthesis in Gentiana macrophylla Pall
Source: BMC Plant Biol. 2024 Jun 11;24:526. doi: 10.1186/s12870-024-05217-y (PMC11165902; doi:10.1186/s12870-024-05217-y)
Supplement: Supplementary file 16 — Supplementary Material 16 [file 12870_2024_5217_MOESM16_ESM.xlsx]

## Sheet: Sheet1
Gene ID	Kegg Orthology
Gma01G049720	K04733
Gma02G008330	K04733
Gma02G008520	K14496
Gma02G009670	K13420
Gma02G031810	K13422
Gma03G032980	K13426
Gma05G001500	K03327
Gma05G025780	K03327
Gma06G008590	K13420
Gma06G015830	K03327
Gma06G031930	K13420
Gma06G036080	K13420
Gma07G035820	K13420
Gma08G019390	K20718
Gma09G007240	K13422
Gma09G010350	K13416
Gma0G012200	K00924
Gma0G021160	K13420
Gma0G028870	K20716
Gma10G008280	K13420
Gma10G021590	K14510
Gma10G030170	K13430
Gma10G030600	K13416
Gma11G026620	K13413
Gma12G000360	K14496
Gma12G009990	K20718
Gma12G024780	K14509
Gma12G028600	K14496
Gma12G030480	K13416
Gma13G006460	K02183
